# Supplementary material for: Low-cost, open-source device for applying controlled olfactory stimuli during functional magnetic resonance imaging (fMRI) of the brain
Source: HardwareX. 2025 Sep 23;24:e00708. doi: 10.1016/j.ohx.2025.e00708 (PMC12549773; doi:10.1016/j.ohx.2025.e00708)
Supplement: Supplementary Data 1 [file mmc1.zip › code.ino]

#include <SPI.h>
#include <SD.h>

//Pin SPI 
#define SD_CS 10
#define SPI_SCK 13
#define SPI_MISO 12
#define SPI_MOSI 11

//Pin leds and valves
#define pulse  2
#define start  5
#define valv_odor1  8
#define valv_odor2  7
#define valv_air  9
#define end  4


unsigned long t0 =micros();
//unsigned long t1 =2000000;    //Sampling freq in us
//unsigned long t2 =22000000;
unsigned long tp =12000000;
unsigned long interval;

byte on,sinc,off;

//Pin switch
const int pinCommutatore[3] = {A1, A2, A3}; //17= file 1, 16=file 2, 15=file 3  

void setup() {

  
  t0=micros();
  Serial.begin(115200);
  Serial.println("Start");
  //define pins as inputs and outputs
  pinMode(valv_odor1,OUTPUT);
  pinMode(valv_odor2,OUTPUT);
  pinMode(valv_air,OUTPUT);
  pinMode(end,OUTPUT);
  pinMode(start,INPUT);
  pinMode(pulse,INPUT);

  for (int i = 0; i < 3; i++) {
    pinMode(pinCommutatore[i], INPUT);
  }
  off=HIGH;
   // clean valves
  purga(tp);  //function that opens all valves for 12 sec
  //re-close valves
  digitalWrite(valv_air , LOW);
  digitalWrite(valv_odor1 , LOW);
  digitalWrite(valv_odor2 , LOW);


  
  Serial.println("✅ Ready!");
  // Initialize SPI
  SPI.begin();

  if (!SD.begin(SD_CS)) {
    Serial.println("⚠ Error: SD not found!");
    return;
  }

  Serial.println("✅ SD initialized!");

}

bool statoPulsantePrecedente = LOW;

void loop() {

  on= digitalRead(start);
  sinc = digitalRead(pulse);

  int fileScelto = 0;

  // read button state
  bool statoPulsante = digitalRead(A0);

  //  (LOW -> HIGH)
  if (statoPulsante == HIGH && statoPulsantePrecedente == LOW) {
    while (sinc != LOW && off != HIGH) {

    delay(10);
  }
    // Check switch position 
    for (int i = 0; i < 3; i++) {
      if (digitalRead(pinCommutatore[i]) == HIGH) {  
        fileScelto = i + 1;
        break;
      }
    }

    if (fileScelto > 0) {
      Serial.print("📂 Execute file: file");
      Serial.println(fileScelto);

      String nomeFile = "/seq" + String(fileScelto) + ".txt"; 
      File file = SD.open(nomeFile);

      if (file) {
        while (file.available()) {
          String riga = file.readStringUntil('\n');
          riga.trim();
          Serial.println("➡ Istruzione: " + riga);

          if (riga.startsWith("olor1")) {
            int tempo = riga.substring(6).toInt();
            digitalWrite(valv_odor1, HIGH);
            digitalWrite(valv_odor2, LOW);
            digitalWrite(valv_air, LOW);
            delay(tempo * 1000);
            digitalWrite(valv_odor1, LOW);
          } 
          else if (riga.startsWith("olor2")) {
            int tempo = riga.substring(6).toInt();
            digitalWrite(valv_odor1, LOW);
            digitalWrite(valv_odor2, HIGH);
            digitalWrite(valv_air, LOW);
            delay(tempo * 1000);
            digitalWrite(valv_odor2, LOW);
          }
          else if (riga.startsWith("aire")) {
            int tempo = riga.substring(5).toInt();
            digitalWrite(valv_odor1, LOW);
            digitalWrite(valv_odor2, LOW);
            digitalWrite(valv_air, HIGH);
            delay(tempo * 1000);
            digitalWrite(valv_air, LOW);
          }
        }
        file.close();
      } else {
        Serial.println("⚠ Error in opening file.");
      }
    } else {
      Serial.println("⚠ NO position found. Retry.");
    }
  }

  // Aggiorna lo stato precedente del pulsante
  statoPulsantePrecedente = statoPulsante;
  digitalWrite(valv_air , LOW);
  digitalWrite(valv_odor1 , LOW);
  digitalWrite(valv_odor2 , LOW);
  digitalWrite(end , HIGH);
}


void purga (unsigned long interval)

{

t0=micros();
while (micros()-(t0) <= interval) {

    digitalWrite(valv_air , HIGH);
    digitalWrite(valv_odor1 , HIGH);
    digitalWrite(valv_odor2 , HIGH);
   
   
   
  }
//Serial.print("aire  ");
//Serial.println(micros()-(t0));
}
