# Supplementary material for: Low-cost, open-source device for applying controlled olfactory stimuli during functional magnetic resonance imaging (fMRI) of the brain
Source: HardwareX. 2025 Sep 23;24:e00708. doi: 10.1016/j.ohx.2025.e00708 (PMC12549773; doi:10.1016/j.ohx.2025.e00708)
Supplement: Supplementary Data 5 [file mmc5.zip]

Archive with 1 entries (1 files):
- front.stl
